# Supplementary material for: Canagliflozin Mitigates Diabetic Cardiomyopathy through Enhanced PINK1-Parkin Mitophagy
Source: Int J Mol Sci. 2024 Jun 26;25(13):7008. doi: 10.3390/ijms25137008 (PMC11241502; doi:10.3390/ijms25137008)
Supplement: Supplementary file 1 [file ijms-25-07008-s001.zip]

Archive with 1 entries (1 files):
- ijms-3031272-supplementary.pdf
